# Supplementary material for: The Effect of Dietary Supplementation with Resveratrol on Growth Performance, Carcass and Meat Quality, Blood Lipid Levels and Ruminal Microbiota in Fattening Goats
Source: Foods. 2022 Feb 18;11(4):598. doi: 10.3390/foods11040598 (PMC8871332; doi:10.3390/foods11040598)
Supplement: Supplementary file 1 [file foods-11-00598-s001.zip]

Archive with 4 entries (4 files):
- y/foods-1573770-supplementary/Supplementary Materials/Figure S1. Rarefaction curves on the OTUs numbers of all the rumen fluid samples in fattening goats..tif
- Figure S2. Relative abundances of genera(A) and species (B) in the rumen fluid samples of fattening goats are presented as heatmaps.tif
- y/foods-1573770-supplementary/Supplementary Materials/Table S1-4 .pdf
- y/foods-1573770-supplementary/Supplementary Materials/Table S5. Comparison of the appointed KEGG pathways across treatments using t-test based on PICRUSt2.xls
