# Supplementary material for: The Effect of Dietary Supplementation with Resveratrol on Growth Performance, Carcass and Meat Quality, Blood Lipid Levels and Ruminal Microbiota in Fattening Goats
Source: Foods. 2022 Feb 18;11(4):598. doi: 10.3390/foods11040598 (PMC8871332; doi:10.3390/foods11040598)
Supplement: Supplementary file 1 [file foods-11-00598-s001.zip › y/foods-1573770-supplementary/Supplementary Materials/Table S5. Comparison of the appointed KEGG pathways across treatments using t-test based on PICRUSt2.xls]

## Sheet: Sheet1
Class1	Class2	CON: mean(%)	CON: std(%)	R150: mean(%)	R150: std(%)	R300: mean(%)	R300: std(%)	R600: mean(%)	R600: std(%)	CON::R150p-values (corrected)	CON::R300p-values (corrected)	CON::R600p-values (corrected)	R150::R300p-values (corrected)	R150::R600p-values (corrected)	R300::R600p-values (corrected)
Metabolism	Global and overview maps	42.834	0.484825	42.5635	0.332419	42.8664	0.499667	42.7369	0.169612	0.895314	1.17465	1.08935	0.665534	1.08927	0.990093
Metabolism	Carbohydrate metabolism	9.10684	0.163202	9.27033	0.199321	9.05386	0.23769	9.18288	0.120271	1.07773	1.44466	1.29694	0.769978	0.930251	1.02784
Metabolism	Amino acid metabolism	6.92424	0.112815	6.77281	0.174007	6.84969	0.114738	6.88265	0.0511233	1.5943	1.49336	1.2917	0.794213	1.0376	1.0599
Metabolism	Metabolism of cofactors and vitamins	4.18382	0.271419	4.07238	0.0578273	4.2257	0.20737	4.26029	0.0690745	0.985625	1.3976	1.30018	0.629911	0.0443511	0.994904
Genetic Information Processing	Translation	3.9446	0.127162	3.94226	0.0875318	3.93751	0.0433302	3.86346	0.0748201	1.06645	1.19586	1.45673	1.13932	1.03627	1.05472
Environmental Information Processing	Membrane transport	3.85456	0.470787	4.15748	0.148026	3.80198	0.539172	3.9526	0.175052	0.916479	1.3384	1.1121	0.595153	1.14036	1.10014
Metabolism	Nucleotide metabolism	3.84508	0.0737021	3.82656	0.0691436	3.81737	0.123322	3.75619	0.0641292	1.22182	1.48378	1.07073	1.1672	1.45335	1.09076
Metabolism	Energy metabolism	3.75676	0.0953832	3.7644	0.0631876	3.85785	0.0789773	3.78584	0.0433838	1.1305	1.5172	1.34268	3.08427	1.09478	0.865404
Genetic Information Processing	Replication and repair	3.14733	0.0484776	3.13772	0.0664764	3.15412	0.0807407	3.10307	0.0547888	1.14978	1.29958	1.35626	1.12464	0.945018	1.25486
Environmental Information Processing	Signal transduction	2.36243	0.155483	2.49555	0.123481	2.33972	0.252726	2.47164	0.0668428	1.52968	1.42635	1.48396	0.649096	1.05906	1.0772
Metabolism	Lipid metabolism	1.79056	0.0437376	1.79498	0.0594359	1.72936	0.0457659	1.78204	0.0910964	1.11447	1.28782	1.12463	0.929714	1.04692	1.18735
Cellular Processes	Cellular community - prokaryotes	1.70483	0.270872	1.74704	0.147397	1.67798	0.229584	1.70785	0.0632863	1.13904	1.37873	1.04996	0.998297	1.02614	0.980851
Genetic Information Processing	Folding, sorting and degradation	1.58935	0.0533746	1.58735	0.0376536	1.59503	0.0239252	1.58735	0.0217704	1.11712	1.42131	1.10941	1.12606	1.06963	0.963182
Cellular Processes	Cell motility	1.37428	0.222211	1.50703	0.175315	1.49537	0.297922	1.52397	0.306557	0.920828	1.39252	1.31232	1.11071	1.05484	1.01666
Metabolism	Glycan biosynthesis and metabolism	1.24549	0.199852	1.11537	0.0961378	1.35887	0.263059	1.20278	0.115447	0.881043	1.41629	1.05776	0.747484	1.14188	1.35213
Metabolism	Metabolism of other amino acids	1.24048	0.033381	1.21096	0.0184842	1.21519	0.0377283	1.19197	0.0204114	1.88488	1.65723	1.07798	1.19082	1.18308	1.50685
Metabolism	Metabolism of terpenoids and polyketides	1.0657	0.0327058	1.07816	0.0448984	1.06317	0.0267495	1.06247	0.0277131	1.25573	1.24913	1.11097	0.953366	1.0956	1.03586
Metabolism	Biosynthesis of other secondary metabolites	0.9883	0.0367825	1.00038	0.0425276	0.976017	0.0508252	0.985052	0.0669485	1.22956	1.54499	1.12173	0.825713	1.0372	0.961598
Human Diseases	Drug resistance: Antimicrobial	0.916544	0.0348736	0.871628	0.062836	0.928824	0.059291	0.911514	0.0386264	1.02557	1.40014	1.12737	0.600395	1.08681	1.0193
Metabolism	Xenobiotics biodegradation and metabolism	0.639417	0.070947	0.640869	0.0550514	0.565131	0.067805	0.634771	0.0260505	1.09043	1.39683	1.11264	0.758392	1.05943	1.11325
Cellular Processes	Cell growth and death	0.541189	0.0204765	0.538107	0.00603025	0.553865	0.0363639	0.533678	0.014617	1.16232	1.31979	1.33165	0.761653	1.05792	1.10998
Organismal Systems	Endocrine system	0.533275	0.0454701	0.529008	0.0349945	0.531357	0.0417047	0.520447	0.0266758	1.14535	1.11575	1.2021	1.11986	1.06814	0.941712
Human Diseases	Cancers: Overview	0.447881	0.0187862	0.464767	0.0215397	0.44322	0.0280354	0.447159	0.0127238	0.995581	1.40707	1.08664	0.628014	1.41375	1.00066
Human Diseases	Infectious diseases: Bacterial	0.431238	0.0353816	0.431408	0.0175944	0.448536	0.0274185	0.438344	0.0379969	1.06182	1.56783	1.10096	0.65744	1.03784	0.917405
Organismal Systems	Aging	0.240367	0.0263199	0.235681	0.0177333	0.239318	0.0238813	0.234523	0.0139522	1.18813	1.06436	1.14678	1.17313	1.07456	0.987385
Human Diseases	Endocrine and metabolic diseases	0.212053	0.00288805	0.219268	0.00703164	0.21218	0.00919644	0.215537	0.00592322	1.69232	1.04564	1.26215	0.666673	0.9867	1.11873
Genetic Information Processing	Transcription	0.182951	0.00542198	0.182223	0.00645992	0.182459	0.00766066	0.180272	0.0033348	1.15129	1.23021	1.43089	1.10293	1.04181	1.0212
Organismal Systems	Environmental adaptation	0.182511	0.0286248	0.188342	0.0151221	0.187966	0.0195386	0.186787	0.0126371	1.18956	1.40519	1.07193	1.06623	1.07356	1.02367
Organismal Systems	Nervous system	0.179038	0.0186486	0.18552	0.015975	0.162979	0.0267798	0.173864	0.025136	1.24514	1.53305	1.06833	0.827652	0.932944	1.09265
Cellular Processes	Transport and catabolism	0.147957	0.0405938	0.117856	0.0163965	0.144689	0.0604885	0.129557	0.0187099	1.30885	1.14672	1.37221	0.788273	1.12563	0.939057
Human Diseases	Neurodegenerative diseases	0.0908063	0.0213711	0.0851506	0.00807969	0.0918586	0.0285551	0.081891	0.0105242	1.25182	1.03917	1.2341	1.03811	1.05376	1.12733
Organismal Systems	Immune system	0.0699143	0.0158317	0.0736404	0.0141579	0.0752562	0.0117751	0.0736826	0.00672842	1.15521	1.35456	1.13191	1.18277	1.09016	0.970685
Human Diseases	Cancers: Specific types	0.050249	0.00770161	0.0507172	0.00577065	0.0568203	0.0047633	0.0523823	0.00549243	1.10848	1.30457	1.20008	0.652136	1.06831	1.33248
Environmental Information Processing	Signaling molecules and interaction	0.047416	0.00132024	0.0473789	0.00119637	0.0474629	0.000714357	0.0462548	0.00125331	1.10837	1.08805	1.69571	1.14501	1.02098	0.904492
Organismal Systems	Digestive system	0.0446091	0.0321439	0.0110041	0.00498756	0.0420439	0.0497199	0.0198631	0.0153814	3.05947	1.1198	1.87875	0.601865	1.02028	1.08589
Human Diseases	Infectious diseases: Parasitic	0.033305	0.0071068	0.0284341	0.0108866	0.0168997	0.00545779	0.0279796	0.0100597	0.977085	0.114023	1.50091	1.07343	1.06215	1.46266
Human Diseases	Immune diseases	0.0315401	0.00853624	0.0303702	0.00768966	0.0306234	0.00952671	0.0290603	0.00523092	1.14933	1.25913	1.30177	1.08164	1.02841	0.993919
Organismal Systems	Excretory system	0.0182027	0.00712661	0.0241626	0.00885623	0.0230578	0.0134525	0.0226658	0.00435663	0.953366	1.345	1.35584	1.19277	1.0372	1.04329
Human Diseases	Infectious diseases: Viral	0.000468829	0.000739077	7.44279e-05	0.000106109	0.000178371	0.000105601	0.000437824	0.000764267	0.885277	1.49549	1.0397	0.63385	1.03901	1.23883
Human Diseases	Drug resistance: Antineoplastic	0.000233626	0.000298385	2.60101e-05	3.79591e-05	6.81689e-05	2.41371e-05	0.000145941	0.000254756	1.19317	1.77907	1.15614	1.55183	0.929682	1.05288
Human Diseases	Cardiovascular diseases	0.000156276	0.000246359	2.48093e-05	3.53696e-05	5.94571e-05	3.52005e-05	0.000145941	0.000254756	0.948511	1.38867	1.06506	0.697235	0.974069	1.17363
Human Diseases	Substance dependence	2.1938e-05	2.3376e-05	1.58392e-05	1.69214e-05	5.55629e-06	1.24242e-05	1.41025e-05	2.18768e-05	1.19165	1.57658	1.24673	0.659983	1.07894	1.27043
Organismal Systems	Circulatory system	4.64584e-06	1.03884e-05	0	0	0	0	2.05001e-05	1.22215e-05	0.928222	1.51891	1.20103	1.06977	0.305529	0.611059
